# Supplementary material for: SLC26A3/NHERF2-IκB/NFκB/p65 feedback loop suppresses tumorigenesis and metastasis in colorectal cancer
Source: Oncogenesis. 2023 Aug 12;12(1):41. doi: 10.1038/s41389-023-00488-w (PMC10423209; doi:10.1038/s41389-023-00488-w)
Supplement: Supplementary file 1 — Table S3 [file 41389_2023_488_MOESM1_ESM.xlsx]

## Sheet: summary
Table S3 The results of the mass spectrometry analysis for SLC26A3 proteins
Accession	Protein names	Gene names	MW [kDa]	Protein score
P35579	Myosin-9	MYH9	226.392	5609.01
P35580	Myosin-10	MYH10	228.858	5063.81
P40879	Chloride anion exchanger	SLC26A3	84.451	3084.11
P60709	Actin, cytoplasmic 1	ACTB	41.71	2544.04
P63261	Actin, cytoplasmic 2	ACTG1	41.766	2510.79
Q7Z406	Myosin-14	MYH14	227.732	2090.01
A0A075B6S2	Immunoglobulin kappa variable 2D-29	IGKV2D-29	13.135	1915.19
P35527	Keratin, type I cytoskeletal 9	KRT9	62.027	1322.63
P35908	Keratin, type II cytoskeletal 2 epidermal	KRT2	65.393	1296.53
P68032	Actin, alpha cardiac muscle 1	ACTC1	41.992	1277.15
P04264	Keratin, type II cytoskeletal 1	KRT1	65.999	1147.11
P08670	Vimentin	VIM	53.619	1069.23
P13645	Keratin, type I cytoskeletal 10	KRT10	58.792	1015.64
P22626	Heterogeneous nuclear ribonucleoproteins A2/B1	HNRNPA2B1	37.407	689.155
Q86YZ3	Hornerin	HRNR	282.228	654.983
Q9UM54	Unconventional myosin-VI	MYO6	149.596	578.995
O14950	Myosin regulatory light chain 12B	MYL12B	19.767	551.404
P67936	Tropomyosin alpha-4 chain	TPM4	28.504	490.325
P68363	Tubulin alpha-1B chain	TUBA1B	50.12	463.117
O75955	Flotillin-1	FLOT1	47.326	459.766
P11142	Heat shock cognate 71 kDa protein	HSPA8	70.854	448.411
P09874	Poly [ADP-ribose] polymerase 1	PARP1	113.012	444.241
P07437	Tubulin beta chain	TUBB	49.639	436.493
Q00839	Heterogeneous nuclear ribonucleoprotein U	HNRNPU	90.528	429.348
P06748	Nucleophosmin	NPM1	32.555	409.255
P32322	Pyrroline-5-carboxylate reductase 1, mitochondrial	PYCR1	33.34	391.152
P0DMV8	Heat shock 70 kDa protein 1A	HSPA1A	70.009	366.657
P02538	Keratin, type II cytoskeletal 6A	KRT6A	60.008	366.366
Q16643	Drebrin	DBN1	71.385	348.713
P04350	Tubulin beta-4A chain	TUBB4A	49.554	345.602
P13647	Keratin, type II cytoskeletal 5	KRT5	62.34	343.212
P07951	Tropomyosin beta chain	TPM2	32.831	334.627
Q14254	Flotillin-2	FLOT2	47.035	331.635
P05787	Keratin, type II cytoskeletal 8	KRT8	53.671	323.596
O94832	Unconventional myosin-Id	MYO1D	116.129	310.138
P06753	Tropomyosin alpha-3 chain	TPM3	32.93	309.374
P09493	Tropomyosin alpha-1 chain	TPM1	32.689	302.417
P51991	Heterogeneous nuclear ribonucleoprotein A3	HNRNPA3	39.571	292.172
P31943	Heterogeneous nuclear ribonucleoprotein H	HNRNPH1	49.198	290.841
Q15084	Protein disulfide-isomerase A6	PDIA6	48.091	283.598
P52272	Heterogeneous nuclear ribonucleoprotein M	HNRNPM	77.464	273.469
P11021	Endoplasmic reticulum chaperone BiP	HSPA5	72.288	272.456
Q96C36	Pyrroline-5-carboxylate reductase 2	PYCR2	33.616	270.661
O00159	Unconventional myosin-Ic	MYO1C	121.606	260.383
P25705	ATP synthase subunit alpha, mitochondrial	ATP5F1A	59.714	255.284
P60660	Myosin light polypeptide 6	MYL6	16.919	249.626
P08238	Heat shock protein HSP 90-beta	HSP90AB1	83.212	249.585
P09651	Heterogeneous nuclear ribonucleoprotein A1	HNRNPA1	38.723	249.052
P68104	Elongation factor 1-alpha 1	EEF1A1	50.109	227.304
P12956	X-ray repair cross-complementing protein 6	XRCC6	69.799	205.836
Q9NYL9	Tropomodulin-3	TMOD3	39.57	204.834
P23588	Eukaryotic translation initiation factor 4B	EIF4B	69.11	204.722
P52907	F-actin-capping protein subunit alpha-1	CAPZA1	32.902	202.269
P19338	Nucleolin	NCL	76.568	197.834
Q07021	Complement component 1 Q subcomponent-binding protein, mitochondrial	C1QBP	31.343	197.689
P27824	Calnexin	CANX	67.526	194.609
P22061	Protein-L-isoaspartate(D-aspartate) O-methyltransferase	PCMT1	24.621	194.35
P52597	Heterogeneous nuclear ribonucleoprotein F	HNRNPF	45.643	190.804
O60814	Histone H2B type 1-K	H2BC12	13.882	190.563
P23396	40S ribosomal protein S3	RPS3	26.671	184.365
Q02878	60S ribosomal protein L6	RPL6	32.708	183.53
P31942	Heterogeneous nuclear ribonucleoprotein H3	HNRNPH3	36.903	179.985
P02533	Keratin, type I cytoskeletal 14	KRT14	51.529	176.743
O00571	ATP-dependent RNA helicase DDX3X	DDX3X	73.198	174.184
P61247	40S ribosomal protein S3a	RPS3A	29.926	169.492
P49720	Proteasome subunit beta type-3	PSMB3	22.933	155.416
P49411	Elongation factor Tu, mitochondrial	TUFM	49.51	154.574
A6NHL2	Tubulin alpha chain-like 3	TUBAL3	49.877	154.104
P08779	Keratin, type I cytoskeletal 16	KRT16	51.236	152.346
O14974	Protein phosphatase 1 regulatory subunit 12A	PPP1R12A	115.211	149.808
P12236	ADP/ATP translocase 3	SLC25A6	32.845	147.484
P62979	Ubiquitin-40S ribosomal protein S27a	RPS27A	17.953	144.568
P47756	F-actin-capping protein subunit beta	CAPZB	31.331	140.456
P17844	Probable ATP-dependent RNA helicase DDX5	DDX5	69.105	139.976
P62753	40S ribosomal protein S6	RPS6	28.663	134.701
Q9UHB6	LIM domain and actin-binding protein 1	LIMA1	85.173	133.512
P14649	Myosin light chain 6B	MYL6B	22.75	133.141
P13010	X-ray repair cross-complementing protein 5	XRCC5	82.652	132.88
P26373	60S ribosomal protein L13	RPL13	24.247	131.834
P02768	Albumin	ALB	69.321	129.468
Q15599	Na(+)/H(+) exchange regulatory cofactor NHE-RF2	SLC9A3R2	37.391	128.897
P06576	ATP synthase subunit beta, mitochondrial	ATP5F1B	56.525	128.274
P46782	40S ribosomal protein S5	RPS5	22.862	127.86
P38646	Stress-70 protein, mitochondrial	HSPA9	73.635	127.437
P36578	60S ribosomal protein L4	RPL4	47.667	126.176
P07910	Heterogeneous nuclear ribonucleoproteins C1/C2	HNRNPC	33.65	126.062
P52292	Importin subunit alpha-1	KPNA2	57.826	123.279
P46781	40S ribosomal protein S9	RPS9	22.578	120.404
Q9NZI8	Insulin-like growth factor 2 mRNA-binding protein 1	IGF2BP1	63.441	119.536
P62805	Histone H4	H4C1	11.36	119.521
P05783	Keratin, type I cytoskeletal 18	KRT18	48.029	119.292
Q14165	Malectin	MLEC	32.214	119.229
P07195	L-lactate dehydrogenase B chain	LDHB	36.615	116.794
Q96C19	EF-hand domain-containing protein D2	EFHD2	26.68	115.322
Q00610	Clathrin heavy chain 1	CLTC	191.493	114.02
P62140	Serine/threonine-protein phosphatase PP1-beta catalytic subunit	PPP1CB	37.163	113.841
Q9Y285	Phenylalanine--tRNA ligase alpha subunit	FARSA	57.528	111.942
P50991	T-complex protein 1 subunit delta	CCT4	57.888	109.616
P05141	ADP/ATP translocase 2	SLC25A5	32.831	107.216
P48643	T-complex protein 1 subunit epsilon	CCT5	59.633	106.35
Q13045	Protein flightless-1 homolog	FLII	144.659	106.17
P62917	60S ribosomal protein L8	RPL8	28.007	104.53
P17987	T-complex protein 1 subunit alpha	TCP1	60.306	99.7638
Q12905	Interleukin enhancer-binding factor 2	ILF2	43.035	97.309
P67809	Y-box-binding protein 1	YBX1	35.903	96.8206
Q92804	TATA-binding protein-associated factor 2N	TAF15	61.793	93.7781
Q07666	KH domain-containing, RNA-binding, signal transduction-associated protein 1	KHDRBS1	48.197	92.8505
O14979	Heterogeneous nuclear ribonucleoprotein D-like	HNRNPDL	46.409	92.73
P15880	40S ribosomal protein S2	RPS2	31.305	91.96
P62424	60S ribosomal protein L7a	RPL7A	29.977	91.9026
P11940	Polyadenylate-binding protein 1	PABPC1	70.626	88.7691
P04908	Histone H2A type 1-B/E	H2AC4	14.127	87.8439
P62081	40S ribosomal protein S7	RPS7	22.113	87.7482
P62241	40S ribosomal protein S8	RPS8	24.19	87.1843
Q13200	26S proteasome non-ATPase regulatory subunit 2	PSMD2	100.136	86.1893
P50914	60S ribosomal protein L14	RPL14	23.417	84.85
Q8NC51	Plasminogen activator inhibitor 1 RNA-binding protein	SERBP1	44.938	84.7619
P62277	40S ribosomal protein S13	RPS13	17.212	84.4744
P62913	60S ribosomal protein L11	RPL11	20.24	82.8019
P62269	40S ribosomal protein S18	RPS18	17.708	82.1227
P07996	Thrombospondin-1	THBS1	129.3	81.1817
Q08211	ATP-dependent RNA helicase A	DHX9	140.869	80.9252
Q9NS69	Mitochondrial import receptor subunit TOM22 homolog	TOMM22	15.512	79.8276
P63244	Receptor of activated protein C kinase 1	RACK1	35.055	79.4871
P50402	Emerin	EMD	28.976	79.2188
P18124	60S ribosomal protein L7	RPL7	29.207	78.805
P62701	40S ribosomal protein S4, X isoform	RPS4X	29.579	76.2352
P62820	Ras-related protein Rab-1A	RAB1A	22.663	75.27
P42166	Lamina-associated polypeptide 2, isoform alpha	TMPO	75.446	74.992
P14625	Endoplasmin	HSP90B1	92.411	74.31
P62263	40S ribosomal protein S14	RPS14	16.263	73.3632
P61978	Heterogeneous nuclear ribonucleoprotein K	HNRNPK	50.944	73.28
Q07955	Serine/arginine-rich splicing factor 1	SRSF1	27.728	73.0329
P62258	14-3-3 protein epsilon	YWHAE	29.155	73.01
P14618	Pyruvate kinase PKM	PKM	57.9	72.3508
Q8NHP8	Putative phospholipase B-like 2	PLBD2	65.43	72.09
P62249	40S ribosomal protein S16	RPS16	16.435	71.7952
P27797	Calreticulin	CALR	48.112	71.759
P62244	40S ribosomal protein S15a	RPS15A	14.83	71.3989
O43242	26S proteasome non-ATPase regulatory subunit 3	PSMD3	60.939	71.2806
Q5T1J5	Putative coiled-coil-helix-coiled-coil-helix domain-containing protein CHCHD2P9, mitochondrial	CHCHD2P9	15.48	70.91
P60900	Proteasome subunit alpha type-6	PSMA6	27.382	70.3835
P26599	Polypyrimidine tract-binding protein 1	PTBP1	57.186	69.272
P28066	Proteasome subunit alpha type-5	PSMA5	26.394	66.7728
P60866	40S ribosomal protein S20	RPS20	13.364	66.36
P35637	RNA-binding protein FUS	FUS	53.394	66.109
A2A3N6	Putative PIP5K1A and PSMD4-like protein	PIPSL	94.988	65.74
O95299	NADH dehydrogenase [ubiquinone] 1 alpha subcomplex subunit 10, mitochondrial	NDUFA10	40.725	65.53
P0DP23	Calmodulin-1	CALM1	16.827	65.0959
O43707	Alpha-actinin-4	ACTN4	104.788	65.0612
O43390	Heterogeneous nuclear ribonucleoprotein R	HNRNPR	70.899	65.04
P62899	60S ribosomal protein L31	RPL31	14.454	64.09
Q96N67	Dedicator of cytokinesis protein 7	DOCK7	242.407	62.0268
P04406	Glyceraldehyde-3-phosphate dehydrogenase	GAPDH	36.03	60.9076
P61353	60S ribosomal protein L27	RPL27	15.788	59.3339
P11586	C-1-tetrahydrofolate synthase, cytoplasmic	MTHFD1	101.495	59.1971
P55209	Nucleosome assembly protein 1-like 1	NAP1L1	45.346	58.48
P10809	60 kDa heat shock protein, mitochondrial	HSPD1	61.016	57.9845
Q12792	Twinfilin-1	TWF1	40.258	57.1455
Q01082	Spectrin beta chain, non-erythrocytic 1	SPTBN1	274.439	56.7039
P78371	T-complex protein 1 subunit beta	CCT2	57.452	56.68
P62851	40S ribosomal protein S25	RPS25	13.734	56.4891
Q16629	Serine/arginine-rich splicing factor 7	SRSF7	27.35	56.2541
Q92499	ATP-dependent RNA helicase DDX1	DDX1	82.38	56.17
P61204	ADP-ribosylation factor 3	ARF3	20.588	54.0675
P62847	40S ribosomal protein S24	RPS24	15.413	54.0113
P10599	Thioredoxin	TXN	11.73	53.54
P12004	Proliferating cell nuclear antigen	PCNA	28.75	53.45
Q96HS1	Serine/threonine-protein phosphatase PGAM5, mitochondrial	PGAM5	31.985	53.4294
Q15363	Transmembrane emp24 domain-containing protein 2	TMED2	22.746	52.9
P55072	Transitional endoplasmic reticulum ATPase	VCP	89.266	52.46
Q9BRL6	Serine/arginine-rich splicing factor 8	SRSF8	32.268	51.99
P06396	Gelsolin	GSN	85.644	51.69
P62280	40S ribosomal protein S11	RPS11	18.419	50.765
P40429	60S ribosomal protein L13a	RPL13A	23.562	50.5666
P61513	60S ribosomal protein L37a	RPL37A	10.268	50.1
Q3ZCQ8	Mitochondrial import inner membrane translocase subunit TIM50	TIMM50	39.622	49.42
P31689	DnaJ homolog subfamily A member 1	DNAJA1	44.839	49.18
Q6IAA8	Ragulator complex protein LAMTOR1	LAMTOR1	17.734	48.998
P46776	60S ribosomal protein L27a	RPL27A	16.551	48.84
O00264	Membrane-associated progesterone receptor component 1	PGRMC1	21.658	48.72
Q15113	Procollagen C-endopeptidase enhancer 1	PCOLCE	47.942	48.15
O60884	DnaJ homolog subfamily A member 2	DNAJA2	45.717	47.75
P21108	Ribose-phosphate pyrophosphokinase 3	PRPS1L1	34.817	47.1024
P25788	Proteasome subunit alpha type-3	PSMA3	28.415	47.09
P35268	60S ribosomal protein L22	RPL22	14.778	46.94
P46783	40S ribosomal protein S10	RPS10	18.886	46.58
P36542	ATP synthase subunit gamma, mitochondrial	ATP5F1C	32.975	46.47
P10909	Clusterin	CLU	52.461	46.46
P84103	Serine/arginine-rich splicing factor 3	SRSF3	19.318	45.6592
Q16891	MICOS complex subunit MIC60	IMMT	83.626	45.12
P81605	Dermcidin	DCD	11.277	45.09
O14579	Coatomer subunit epsilon	COPE	34.46	44.99
Q96IZ0	PRKC apoptosis WT1 regulator protein	PAWR	36.545	44.89
P23528	Cofilin-1	CFL1	18.491	44.4718
Q15717	ELAV-like protein 1	ELAVL1	36.069	44.22
Q5D862	Filaggrin-2	FLG2	247.928	44.17
Q01844	RNA-binding protein EWS	EWSR1	68.436	44.05
P11177	Pyruvate dehydrogenase E1 component subunit beta, mitochondrial	PDHB	39.208	43.96
P49207	60S ribosomal protein L34	RPL34	13.284	43.84
P61313	60S ribosomal protein L15	RPL15	24.131	43.0248
P51148	Ras-related protein Rab-5C	RAB5C	23.468	42.79
Q15365	Poly(rC)-binding protein 1	PCBP1	37.474	42.43
P60842	Eukaryotic initiation factor 4A-I	EIF4A1	46.125	42.24
P56134	ATP synthase subunit f, mitochondrial	ATP5MF	10.911	42.09
P62906	60S ribosomal protein L10a	RPL10A	24.816	41.9335
Q06830	Peroxiredoxin-1	PRDX1	22.096	41.53
P33993	DNA replication licensing factor MCM7	MCM7	81.257	41.1
P53621	Coatomer subunit alpha	COPA	138.258	40.892
Q09028	Histone-binding protein RBBP4	RBBP4	47.626	40.71
P30050	60S ribosomal protein L12	RPL12	17.808	40.5104
Q15366	Poly(rC)-binding protein 2	PCBP2	38.556	39.95
Q13283	Ras GTPase-activating protein-binding protein 1	G3BP1	52.132	39.82
P68431	Histone H3.1	H3C1	15.394	39.32
O96008	Mitochondrial import receptor subunit TOM40 homolog	TOMM40	37.869	39.31
Q86V81	THO complex subunit 4	ALYREF	26.872	39.2432
P16298	Serine/threonine-protein phosphatase 2B catalytic subunit beta isoform	PPP3CB	58.987	39.08
P49721	Proteasome subunit beta type-2	PSMB2	22.822	38.96
Q96SB3	Neurabin-2	PPP1R9B	89.28	38.34
Q86Y46	Keratin, type II cytoskeletal 73	KRT73	58.887	37.98
Q5T9A4	ATPase family AAA domain-containing protein 3B	ATAD3B	72.527	37.6014
Q08170	Serine/arginine-rich splicing factor 4	SRSF4	56.645	37.48
P0DN76	Splicing factor U2AF 35 kDa subunit-like protein	U2AF1L5	27.854	37.39
Q9NYF8	Bcl-2-associated transcription factor 1	BCLAF1	106.059	37.27
P08195	4F2 cell-surface antigen heavy chain	SLC3A2	67.952	36.85
P47914	60S ribosomal protein L29	RPL29	17.741	36.62
P06733	Alpha-enolase	ENO1	47.139	36.51
Q9UNE7	E3 ubiquitin-protein ligase CHIP	STUB1	34.834	36.09
P49368	T-complex protein 1 subunit gamma	CCT3	60.495	35.91
Q92743	Serine protease HTRA1	HTRA1	51.255	35.76
P32969	60S ribosomal protein L9	RPL9	21.85	35.66
P21333	Filamin-A	FLNA	280.564	35.25
Q96L92	Sorting nexin-27	SNX27	61.226	34.97
Q96A33	Coiled-coil domain-containing protein 47	CCDC47	55.838	34.87
P08708	40S ribosomal protein S17	RPS17	15.54	34.74
P56192	Methionine--tRNA ligase, cytoplasmic	MARS1	101.052	34.25
Q6PKG0	La-related protein 1	LARP1	123.434	34.2
Q14152	Eukaryotic translation initiation factor 3 subunit A	EIF3A	166.468	33.91
Q15436	Protein transport protein Sec23A	SEC23A	86.105	33.64
P61160	Actin-related protein 2	ACTR2	44.732	33.2077
P12268	Inosine-5'-monophosphate dehydrogenase 2	IMPDH2	55.77	32.39
O75400	Pre-mRNA-processing factor 40 homolog A	PRPF40A	108.737	32.31
Q99729	Heterogeneous nuclear ribonucleoprotein A/B	HNRNPAB	36.202	32.01
P13639	Elongation factor 2	EEF2	95.277	31.63
P20930	Filaggrin	FLG	434.922	31.59
Q13813	Spectrin alpha chain, non-erythrocytic 1	SPTAN1	284.364	31.51
Q7L2H7	Eukaryotic translation initiation factor 3 subunit M	EIF3M	42.476	31.33
Q9UN86	Ras GTPase-activating protein-binding protein 2	G3BP2	54.088	31.26
P26641	Elongation factor 1-gamma	EEF1G	50.087	30.94
P35232	Prohibitin	PHB	29.786	30.78
P13797	Plastin-3	PLS3	70.766	30.42
P38159	RNA-binding motif protein, X chromosome	RBMX	42.306	30.41
Q96L12	Calreticulin-3	CALR3	44.967	30.38
Q6WCQ1	Myosin phosphatase Rho-interacting protein	MPRIP	116.461	30.299
P27348	14-3-3 protein theta	YWHAQ	27.747	30.1
P46778	60S ribosomal protein L21	RPL21	18.553	29.91
Q96PK6	RNA-binding protein 14	RBM14	69.449	29.7111
Q08J23	RNA cytosine C(5)-methyltransferase NSUN2	NSUN2	86.416	29.38
P62854	40S ribosomal protein S26	RPS26	13.007	29.07
P43243	Matrin-3	MATR3	94.565	28.88
Q14974	Importin subunit beta-1	KPNB1	97.108	28.84
Q9GZM7	Tubulointerstitial nephritis antigen-like	TINAGL1	52.353	28.54
P38919	Eukaryotic initiation factor 4A-III	EIF4A3	46.841	28.49
Q12906	Interleukin enhancer-binding factor 3	ILF3	95.279	28.4
P35611	Alpha-adducin	ADD1	80.905	28.21
O00410	Importin-5	IPO5	123.55	28.12
P05455	Lupus La protein	SSB	46.808	27.98
O43175	D-3-phosphoglycerate dehydrogenase	PHGDH	56.614	27.65
P11766	Alcohol dehydrogenase class-3	ADH5	39.698	27.28
Q02543	60S ribosomal protein L18a	RPL18A	20.749	27.21
P27635	60S ribosomal protein L10	RPL10	24.588	27.1936
Q9NTK5	Obg-like ATPase 1	OLA1	44.715	27.17
Q15517	Corneodesmosin	CDSN	51.49	26.89
Q15424	Scaffold attachment factor B1	SAFB	102.58	26.63
O95831	Apoptosis-inducing factor 1, mitochondrial	AIFM1	66.859	25.97
Q9P0J0	NADH dehydrogenase [ubiquinone] 1 alpha subcomplex subunit 13	NDUFA13	16.688	25.74
P40939	Trifunctional enzyme subunit alpha, mitochondrial	HADHA	82.947	25.24
Q07157	Tight junction protein ZO-1	TJP1	195.34	25.18
P05388	60S acidic ribosomal protein P0	RPLP0	34.252	24.74
P16520	Guanine nucleotide-binding protein G(I)/G(S)/G(T) subunit beta-3	GNB3	37.197	24.73
Q9NWM0	Spermine oxidase	SMOX	61.781	24.37
Q9P035	Very-long-chain (3R)-3-hydroxyacyl-CoA dehydratase 3	HACD3	43.132	24.22
P84090	Enhancer of rudimentary homolog	ERH	12.251	24.16
P40938	Replication factor C subunit 3	RFC3	40.53	23.97
P04843	Dolichyl-diphosphooligosaccharide--protein glycosyltransferase subunit 1	RPN1	68.527	23.96
P62070	Ras-related protein R-Ras2	RRAS2	23.385	23.55
P62266	40S ribosomal protein S23	RPS23	15.798	23.33
P17980	26S proteasome regulatory subunit 6A	PSMC3	49.172	23.18
P25786	Proteasome subunit alpha type-1	PSMA1	29.537	23.02
O00422	Histone deacetylase complex subunit SAP18	SAP18	17.55	22.98
Q96P70	Importin-9	IPO9	115.889	22.82
P61254	60S ribosomal protein L26	RPL26	17.248	22.6
P43487	Ran-specific GTPase-activating protein	RANBP1	23.296	22.36
P59998	Actin-related protein 2/3 complex subunit 4	ARPC4	19.654	22.2
O75695	Protein XRP2	RP2	39.615	22.1
Q92614	Unconventional myosin-XVIIIa	MYO18A	232.971	20.3
P61158	Actin-related protein 3	ACTR3	47.341	0
O60506	Heterogeneous nuclear ribonucleoprotein Q	SYNCRIP	69.56	0
P29508	Serpin B3	SERPINB3	44.537	0
O75688	Protein phosphatase 1B	PPM1B	52.609	0
Q16352	Alpha-internexin	INA	55.357	0
P16402	Histone H1.3	H1-3	22.336	0
P42766	60S ribosomal protein L35	RPL35	14.543	0
P43490	Nicotinamide phosphoribosyltransferase	NAMPT	55.487	0
P26368	Splicing factor U2AF 65 kDa subunit	U2AF2	53.467	0
Q9ULV4	Coronin-1C	CORO1C	53.215	0
P24539	ATP synthase F(0) complex subunit B1, mitochondrial	ATP5PB	28.89	0
O95816	BAG family molecular chaperone regulator 2	BAG2	23.757	0
P48047	ATP synthase subunit O, mitochondrial	ATP5PO	23.263	0
we performed mass spectrometry analysis coupled with Co-IP of SLC26A3 proteins to identify differentially expressed proteins in HEK293T cells transiently transfected with Flag-SLC26A3 plasmids. These analyses identified 308 proteins that might interact with SLC26A3.
